# Supplementary material for: Frequency of Renal Function Parameter Abnormalities in Patients with Psoriatic Arthritis and Rheumatoid Arthritis: Real-World Evidence from Clinical Practice
Source: J Clin Med. 2022 Feb 16;11(4):1029. doi: 10.3390/jcm11041029 (PMC8880606; doi:10.3390/jcm11041029)
Supplement: Supplementary file 1 [file jcm-11-01029-s001.zip]

Archive with 2 entries (2 files):
- jcm-1549683_Supplementary Figure S1.png
- jcm-1549683_Supplementary Tables.pdf
